# Supplementary material for: Exploring the Conformational Space of Bcl-2 Protein Variants: Dynamic Contributions of the Flexible Loop Domain and Transmembrane Region
Source: Molecules. 2019 Oct 29;24(21):3896. doi: 10.3390/molecules24213896 (PMC6865210; doi:10.3390/molecules24213896)
Supplement: Supplementary file 1 [file molecules-24-03896-s001.zip]

Archive with 12 entries (12 files):
- Suplementaries/S1.tif
- Suplementaries/S10.tif
- Suplementaries/S11.tif
- Suplementaries/S2.tif
- Suplementaries/S3.tif
- Suplementaries/S4.tif
- Suplementaries/S5.tif
- Suplementaries/S6.tif
- Suplementaries/S7.tif
- Suplementaries/S8.tif
- Suplementaries/S9.tif
- Suplementaries/Table_S1.docx
